# Supplementary material for: Microbial Profiling of Potato-Associated Rhizosphere Bacteria under Bacteriophage Therapy
Source: Antibiotics (Basel). 2022 Aug 18;11(8):1117. doi: 10.3390/antibiotics11081117 (PMC9405460; doi:10.3390/antibiotics11081117)
Supplement: Supplementary file 1 [file antibiotics-11-01117-s001.zip]

Archive with 1 entries (1 files):
- antibiotics-1829310-supplementary.pdf
